# Supplementary material for: Actin-Resistant DNase1L2 as a Potential Therapeutics for CF Lung Disease
Source: Biomolecules. 2021 Mar 10;11(3):410. doi: 10.3390/biom11030410 (PMC8002113; doi:10.3390/biom11030410)
Supplement: Supplementary file 1 [file biomolecules-11-00410-s001.zip]

Archive with 5 entries (4 files):
- DNase1L2_suplementary_figures.pdf
- __MACOSX/
- __MACOSX/._DNase1L2_suplementary_figures.pdf
- DNase1L2_suplementary_tables.pdf
- __MACOSX/._DNase1L2_suplementary_tables.pdf
